# Supplementary material for: Fast-Activated Minimal Gated Unit: Lightweight Processing and Feature Recognition for Multiple Mechanical Impact Signals
Source: Sensors (Basel). 2024 Aug 14;24(16):5245. doi: 10.3390/s24165245 (PMC11359475; doi:10.3390/s24165245)
Supplement: Supplementary file 1 [file sensors-24-05245-s001.zip]

Archive with 1 entries (1 files):
- sensors-3132607-supplementary.pdf
